# Supplementary material for: Malaria Parasite Schizont Egress Antigen-1 Plays an Essential Role in Nuclear Segregation during Schizogony
Source: mBio. 2021 Mar 9;12(2):e03377-20. doi: 10.1128/mBio.03377-20 (PMC8092294; doi:10.1128/mBio.03377-20)
Supplement: TABLE S1 [file mBio.03377-20-st001.xlsx]

## Sheet: Sheet1
Majority protein IDs	UniProt IDs	Protein names	Organism	Intensity DMS0_1 (log2 transformed)	Intensity DMS0_01 (log2 transformed)	Intensity DMS0_2 (log2 transformed)	Intensity RAP_1 (log2 transformed)	Intensity RAP_2 (log2 transformed)	Intensity RAP_3 (log2 transformed)	RAP median log2 intensity	DMSO median log2 intensity	Fold change	Score (Andromeda)	MS/MS count	Razor + unique peptides	Razor + unique peptides DMS0_01	Razor + unique peptides DMS0_02	Razor + unique peptides DMS0_03	Razor + unique peptides RAP_01	Razor + unique peptides RAP_02	Razor + unique peptides RAP_03	annotated as nuclear in PlasmoDB v46?
PF3D7_0714000	Q8IBV7	Histone H2B	P. falciparum	26.6697	26.4907	24.2661	NaN	19.9431	NaN	26.4907	NaN	NaN	72.769	19	6	5	4	4	1	1	1	yes
PF3D7_0312800	O77364	60S ribosomal protein L26, putative	P. falciparum	26.7336	26.1475	18.9657	20.4304	NaN	NaN	26.1475	NaN	NaN	52.521	10	6	6	2	1	2	1	0	yes
PF3D7_0516900	Q8I3T9	60S ribosomal protein L2	P. falciparum	25.6561	25.8314	24.3483	18.9116	NaN	NaN	25.6561	NaN	NaN	42.493	24	5	4	4	3	1	1	0	yes
PF3D7_1021800	A0A143ZXM2	Schizont egress antigen-1	P. falciparum	25.2932	24.9639	24.0196	NaN	NaN	18.2477	24.9639	NaN	NaN	323.31	82	24	21	12	15	0	0	1	no
PF3D7_0614500	C6KSY6	60S ribosomal protein L19	P. falciparum	24.3173	23.9315	NaN	NaN	NaN	NaN	23.9315	NaN	NaN	13.202	5	2	2	1	1	0	0	0	yes
PF3D7_1402500	Q8IM64	Ribosomal protein S27a, putative	P. falciparum	23.4392	25.4362	21.8388	21.8021	NaN	NaN	23.4392	NaN	NaN	19.468	5	3	2	3	2	1	0	0	yes
PF3D7_1434800	Q8ILB6	Mitochondrial acidic protein MAM33, putative	P. falciparum	23.1092	21.5091	23.0316	NaN	NaN	NaN	23.0316	NaN	NaN	29.631	11	4	2	1	3	0	0	0	no
PF3D7_0520400	Q8I3Q6	Single-stranded DNA-binding protein, putative	P. falciparum	23.7141	22.8572	22.1821	NaN	19.7557	NaN	22.8572	NaN	NaN	12.943	5	2	2	2	2	0	1	0	yes
PF3D7_0306900	O97248	40S ribosomal protein S23, putative	P. falciparum	21.5063	23.0472	22.8009	22.1876	NaN	NaN	22.8009	NaN	NaN	31.676	6	3	1	2	2	1	0	0	yes
PF3D7_1341300	C0H5G3	60S ribosomal protein L18-2, putative	P. falciparum	22.5753	22.9547	NaN	NaN	NaN	NaN	22.5753	NaN	NaN	11.648	3	1	1	1	0	0	0	0	yes
PF3D7_0423500	Q8IFN1	Glideosome associated protein with multiple membrane spans 2	P. falciparum	22.1131	NaN	22.7464	NaN	21.4873	NaN	22.1131	NaN	NaN	15.752	7	2	1	0	2	0	1	0	no
PF3D7_1431700	Q8ILE8	60S ribosomal protein L14, putative	P. falciparum	22.258	22.1066	21.0812	20.1523	NaN	NaN	22.1066	NaN	NaN	11.829	3	2	2	2	2	1	0	0	yes
PF3D7_0903900	Q8I3B0	60S ribosomal protein L32	P. falciparum	22.9101	22.0199	NaN	NaN	NaN	NaN	22.0199	NaN	NaN	12.619	4	2	2	1	0	0	0	0	yes
PF3D7_0818200	C0H4V6	14-3-3 protein	P. falciparum	21.7048	22.0801	21.8662	21.4585	NaN	NaN	21.8662	NaN	NaN	323.31	9	3	2	2	3	2	1	0	yes
PF3D7_0424600	Q8IFM0	PRESAN domain-containing protein	P. falciparum	23.0251	21.7774	20.7716	NaN	NaN	NaN	21.7774	NaN	NaN	92.019	9	3	3	2	2	0	0	0	yes
PF3D7_0813300	C0H4U4	NPL domain-containing protein	P. falciparum	22.1691	21.572	NaN	21.4145	NaN	NaN	21.572	NaN	NaN	13.394	3	1	1	1	0	1	0	0	yes
PF3D7_1027800	Q8IJC6	60S ribosomal protein L3	P. falciparum	22.874	21.4736	20.8877	NaN	18.9788	NaN	21.4736	NaN	NaN	27.877	9	3	3	1	1	0	1	0	yes
PF3D7_1117700	Q7KQK6	GTP-binding nuclear protein	P. falciparum	21.2163	21.3287	NaN	NaN	NaN	NaN	21.2163	NaN	NaN	16.66	6	3	2	3	1	0	0	0	yes
PF3D7_0721600	Q8IBN5	40S ribosomal protein S5, putative	P. falciparum	21.1752	21.5678	20.5522	NaN	NaN	18.1229	21.1752	NaN	NaN	13.689	8	2	1	2	2	0	1	1	yes
PF3D7_0508800	Q8I415	Single-stranded DNA-binding protein	P. falciparum	23.6914	21.136	NaN	NaN	NaN	NaN	21.136	NaN	NaN	88.776	5	4	3	1	0	0	0	0	yes
PF3D7_0629200	C6KTC7	DnaJ protein, putative	P. falciparum	20.9115	21.2852	NaN	NaN	NaN	NaN	20.9115	NaN	NaN	17.339	5	3	2	2	0	1	1	0	yes
PF3D7_1468700	Q8IKF0	Eukaryotic initiation factor 4A (EC 3.6.4.12)	P. falciparum	21.8925	20.6599	20.1664	NaN	NaN	NaN	20.6599	NaN	NaN	33.391	4	4	2	1	3	0	0	0	yes
PF3D7_1441400	Q8IL56	FACT complex subunit SSRP1	P. falciparum	21.4905	20.5842	18.8386	NaN	NaN	NaN	20.5842	NaN	NaN	20.585	8	3	2	2	2	0	0	0	yes
PF3D7_1407800	Q8IM16	Plasmepsin IV (EC 3.4.23.-)	P. falciparum	21.5707	18.1035	20.5837	NaN	NaN	NaN	20.5837	NaN	NaN	63.108	8	6	3	1	2	0	0	1	yes
PF3D7_0525800	Q8I3K7	Inner membrane complex protein 1g, putative	P. falciparum	20.5459	21.6329	20.0751	NaN	NaN	NaN	20.5459	NaN	NaN	20.451	5	3	2	1	2	0	0	0	yes
PF3D7_1343000	Q8IDQ9	Phosphoethanolamine N-methyltransferase (EC 2.1.1.103)	P. falciparum	20.955	NaN	20.4116	NaN	19.1741	NaN	20.4116	NaN	NaN	18.523	5	3	2	1	1	0	1	0	no
PF3D7_0608800	Q6LFH8	Ornithine aminotransferase	P. falciparum	20.3721	NaN	20.3745	NaN	NaN	NaN	20.3721	NaN	NaN	42.491	6	4	2	0	2	0	0	0	no
PF3D7_0812400	Q8IAW0	Importin subunit alpha	P. falciparum	22.2793	20.1021	19.842	NaN	21.5579	NaN	20.1021	NaN	NaN	50.138	9	7	5	1	1	0	1	0	yes
PF3D7_1220900	Q8I5K4	Heterochromatin protein 1	P. falciparum	23.7511	20.0054	NaN	NaN	NaN	NaN	20.0054	NaN	NaN	72.084	7	4	3	1	1	0	0	0	yes
PF3D7_1246200	A0A144A1R5	Actin I	P. falciparum	22.748	NaN	19.9778	20.2215	NaN	NaN	19.9778	NaN	NaN	99.789	13	5	4	0	1	1	0	1	no
PF3D7_1346100	Q8IDN6	Protein transport protein SEC61 subunit alpha	P. falciparum	21.9587	NaN	19.6108	NaN	NaN	NaN	19.6108	NaN	NaN	7.0006	3	1	1	0	1	0	0	0	yes
PF3D7_0831400	C0H4Z7	Uncharacterized protein	P. falciparum	20.4679	NaN	19.4319	NaN	18.9914	NaN	19.4319	NaN	NaN	8.9151	2	1	1	0	1	0	1	0	no
PF3D7_1008700	A0A143ZWL7	Tubulin beta chain	P. falciparum	20.8314	NaN	19.4163	NaN	NaN	NaN	19.4163	NaN	NaN	26.188	11	4	2	0	2	0	1	0	yes
PF3D7_0519400	Q8I3R6	40S ribosomal protein S24	P. falciparum	23.1045	NaN	19.3052	20.2347	NaN	NaN	19.3052	NaN	NaN	11.377	4	2	2	0	2	1	0	0	yes
PF3D7_0517400	Q8I3T4	FACT complex subunit SPT16, putative	P. falciparum	21.8096	19.2925	18.8906	NaN	NaN	NaN	19.2925	NaN	NaN	70.761	16	8	7	1	3	1	0	0	yes
PF3D7_0936800	Q8I2F2	PRESAN domain-containing protein	P. falciparum	21.9317	19.0531	17.7564	NaN	NaN	NaN	19.0531	NaN	NaN	63.92	7	5	4	1	1	0	0	0	yes
PF3D7_1252100	Q8I4R5	Rhoptry neck protein 3	P. falciparum	19.6262	18.864	17.9364	NaN	16.0914	NaN	18.864	NaN	NaN	43.947	13	6	5	2	3	0	1	1	yes
PF3D7_1447000	Q8IL02	40S ribosomal protein S5	P. falciparum	23.3422	NaN	18.4619	NaN	NaN	NaN	18.4619	NaN	NaN	29.765	5	4	4	0	1	0	0	0	yes
PF3D7_0831700	K7NTP5	Heat shock protein 70 (Hsp70-x)	P. falciparum	18.7841	NaN	18.375	NaN	17.5959	NaN	18.375	NaN	NaN	12.258	8	2	1	1	1	0	2	1	yes
PF3D7_1330800	Q8IE18	RNA-binding protein, putative	P. falciparum	19.7725	NaN	18.3107	NaN	18.5024	NaN	18.3107	NaN	NaN	15.201	5	2	2	1	2	0	1	0	no
PF3D7_1212700	Q8I5S6	Eukaryotic translation initiation factor 3 subunit A (eIF3a) (Eukaryotic translation initiation factor 3 subunit 10)	P. falciparum	19.6807	NaN	17.8351	NaN	NaN	NaN	17.8351	NaN	NaN	7.3333	2	1	1	0	1	0	0	0	yes
PF3D7_1134100	Q8II23	Protein disulfide isomerase (EC 5.3.4.1)	P. falciparum	20.5676	NaN	17.781	NaN	18.5651	NaN	17.781	NaN	NaN	11.304	3	1	1	0	1	1	1	0	yes
PF3D7_0803700	Q8IAN7	Tubulin gamma chain	P. falciparum	17.9258	NaN	17.7196	NaN	17.3572	NaN	17.7196	NaN	NaN	14.082	5	2	1	0	1	0	1	0	no
PF3D7_0922500	P27362	Phosphoglycerate kinase	P. falciparum	17.4756	17.5672	19.3675	NaN	15.891	NaN	17.5672	NaN	NaN	30.06	4	3	2	2	2	0	1	0	yes
PF3D7_1317800	C0H5C2	40S ribosomal protein S19	P. falciparum	21.5102	17.3672	NaN	NaN	15.1869	NaN	17.3672	NaN	NaN	28.812	3	2	2	1	0	0	1	0	yes
PF3D7_0302200;PF3D7_0302500	O77309	Cytoadherence linked asexual protein 3.2	P. falciparum	19.2431	NaN	17.3353	NaN	NaN	NaN	17.3353	NaN	NaN	34.89	10	5	5	0	2	0	0	0	yes
PF3D7_1033200	Q8IJ76	Early transcribed membrane protein 10.2	P. falciparum	17.2478	NaN	17.0079	NaN	NaN	NaN	17.0079	NaN	NaN	9.0899	2	1	1	0	1	0	0	0	yes
PF3D7_0708800	Q8IC01	Heat shock protein 110	P. falciparum	16.9304	NaN	18.3774	NaN	NaN	NaN	16.9304	NaN	NaN	64.788	3	2	2	0	2	0	0	0	yes
PF3D7_0801000	Q8IAK9	PRESAN domain-containing protein	P. falciparum	19.2572	NaN	16.7876	NaN	14.0353	NaN	16.7876	NaN	NaN	30.03	8	3	3	1	2	0	1	0	yes
PF3D7_0935800	Q8I2G2	Cytoadherence linked asexual protein 9	P. falciparum	19.4375	NaN	16.7549	NaN	NaN	14.6243	16.7549	NaN	NaN	22.107	4	3	3	0	1	0	0	1	yes
PF3D7_0106300	Q76NN8	Calcium-transporting ATPase (EC 3.6.3.8)	P. falciparum	16.7125	NaN	16.8891	NaN	NaN	NaN	16.7125	NaN	NaN	7.1117	1	1	1	0	1	0	0	0	no
PF3D7_0407800	Q9U0K8	Protein CINCH	P. falciparum	17.8442	16.5225	15.9189	NaN	NaN	NaN	16.5225	NaN	NaN	21.178	4	2	2	1	1	0	0	0	no
PF3D7_1351700	A0A5K1K988	Inner membrane complex protein 1f, putative	P. falciparum	16.3843	NaN	16.348	NaN	NaN	NaN	16.348	NaN	NaN	13.406	3	2	1	0	2	0	0	0	no
PF3D7_1014900	Q8IJP6	Uncharacterized protein	P. falciparum	16.7106	16.1513	NaN	14.7892	NaN	NaN	16.1513	NaN	NaN	14.363	2	1	1	1	0	1	0	0	no
PF3D7_1239800	Q8I525	Uncharacterized protein	P. falciparum	14.9043	17.9282	NaN	NaN	14.2493	NaN	14.9043	NaN	NaN	6.6748	2	1	1	1	0	0	1	0	yes
PF3D7_0618300	C6KT23	60S ribosomal protein L27a, putative	P. falciparum	24.2131	24.1537	NaN	18.251	22.7059	NaN	24.1537	18.251	59.826	29.624	14	5	5	3	1	1	2	0	yes
PF3D7_0617900	C6KT19	Histone H3	P. falciparum	29.3891	26.4914	25.2174	22.2992	21.2731	NaN	26.4914	21.2731	37.2276	99.344	22	4	4	2	2	2	1	0	yes
PF3D7_1011800	Q8IJS7	PRE-binding protein	P. falciparum	21.3234	20.4074	19.0212	17.7899	15.4949	NaN	20.4074	15.4949	30.1169	73.463	18	7	7	2	4	1	1	0	yes
PF3D7_0500800	Q8I492	Mature parasite-infected erythrocyte surface antigen	P. falciparum	24.0383	24.0813	22.6409	19.5197	20.6189	19.0667	24.0383	19.5197	22.921	317.09	88	24	20	16	14	5	3	4	yes
PF3D7_1105400	Q8IIU8	40S ribosomal protein S4	P. falciparum	23.8645	23.2437	21.6433	19.0535	18.7405	19.6618	23.2437	19.0535	18.2547	44.947	16	5	4	2	3	1	1	1	yes
PF3D7_1465900	Q8IKH8	40S ribosomal protein S3	P. falciparum	24.201	23.0926	23.2862	21.8818	NaN	19.1762	23.2862	19.1762	17.2677	54.007	9	3	2	1	3	1	0	2	yes
PF3D7_0818900	Q8IB24	Heat shock protein 70	P. falciparum	28.2938	28.0853	27.259	24.5321	24.1734	24.1674	28.0853	24.1734	15.0522	323.31	391	46	44	41	39	17	15	13	yes
PF3D7_1105000	Q8IIV2	Histone H4	P. falciparum	31.7794	31.6647	30.1965	28.0607	28.7131	26.8675	31.6647	28.0607	12.1594	323.31	537	13	13	10	11	11	8	7	yes
PF3D7_0610400	C6KSV0	Histone H3	P. falciparum	31.365	30.0046	28.8638	26.4008	27.2225	24.2553	30.0046	26.4008	12.1577	111.2	93	6	5	5	3	4	4	3	yes
PF3D7_0823800	Q8IB72	DnaJ protein, putative	P. falciparum	22.9439	21.3408	20.0885	18.2276	NaN	18.1714	21.3408	18.1714	8.99673	323.31	34	9	7	4	3	2	3	3	yes
PF3D7_1338200	A0A5K1K8V8	60S ribosomal protein L6, putative	P. falciparum	23.2368	22.5751	21.9887	21.0342	19.4942	NaN	22.5751	19.4942	8.46142	13.264	6	2	2	1	1	1	1	0	yes
PF3D7_0814200	Q8IAX8	DNA/RNA-binding protein Alba 1	P. falciparum	24.335	23.3224	21.4262	23.4869	20.2966	19.7434	23.3224	20.2966	8.14435	73.057	20	3	2	2	3	2	2	2	yes
PF3D7_1134000	Q8II24	Heat shock protein 70	P. falciparum	21.6416	19.8213	21.5676	17.6293	19.1304	18.5745	21.5676	18.5745	7.96183	95.594	19	8	7	2	6	1	2	3	yes
PF3D7_1006800	Q8IJX3	Single-strand telomeric DNA-binding protein GBP2, putative	P. falciparum	25.8263	24.7263	23.8416	21.7873	22.1858	18.9027	24.7263	21.7873	7.6688	131.18	40	6	5	2	4	2	1	1	yes
PF3D7_1424100	Q8ILL3	60S ribosomal protein L5, putative	P. falciparum	24.4939	23.4948	23.2289	20.5671	22.448	20.0395	23.4948	20.5671	7.60896	37.201	17	5	5	3	4	1	3	1	yes
PF3D7_0511500	Q8I3Z1	MATH and LRR-containing protein	P. falciparum	20.0305	19.9967	16.7141	17.0942	18.8319	16.3435	19.9967	17.0942	7.47721	16.938	6	3	2	2	1	1	2	1	no
PF3D7_0307200	O97250	60S ribosomal protein L7, putative	P. falciparum	22.8209	23.6	23.0919	NaN	21.8122	20.3937	23.0919	20.3937	6.48992	27.424	10	4	4	3	3	0	1	1	yes
PF3D7_1351400	Q8IDI5	60S ribosomal protein L17, putative	P. falciparum	24.4602	24.7469	22.6912	21.8779	22.4072	20.2783	24.4602	21.8779	5.98894	31.908	26	2	2	2	2	2	2	1	yes
PF3D7_1414300	Q8ILV2	60S ribosomal protein L10, putative	P. falciparum	24.0181	22.1564	22.1257	19.6608	21.5937	NaN	22.1564	19.6608	5.63963	30.231	14	3	3	1	1	1	1	0	yes
PF3D7_0905400	Q8I395	High molecular weight rhoptry protein 3	P. falciparum	23.0885	22.4019	21.7244	19.3355	19.9178	20.4157	22.4019	19.9178	5.59485	323.31	43	11	10	6	6	4	5	4	yes
PF3D7_1317400	A0A5K1K928	Zinc finger protein, putative	P. falciparum	22.5623	20.252	22.195	21.6681	19.7211	NaN	22.195	19.7211	5.55544	18.644	9	3	2	2	2	2	1	0	yes
PF3D7_1357100;PF3D7_1357000	Q8I0P6	Elongation factor 1-alpha	P. falciparum	24.6072	24.5835	22.5228	22.3907	22.2323	18.0049	24.5835	22.2323	5.10248	137.46	49	11	11	5	7	4	4	2	yes
PF3D7_0320900;Q71UI9;P0C0S5	PF3D7_0320900;Q71UI9;P0C0S5	Histone H2A.V;Histone H2A.Z	P. falciparum	27.1594	26.4646	24.7376	25.3372	22.2938	24.2005	26.4646	24.2005	4.80355	23.096	41	3	3	3	3	2	2	2	yes
PF3D7_0532400	Q8I3F0	Lysine-rich membrane-associated PHISTb protein	P. falciparum	23.7364	22.1382	21.4612	21.0489	19.8995	17.5284	22.1382	19.8995	4.71972	96.809	24	6	6	3	4	3	2	1	yes
PF3D7_0814000	Q8IAX6	60S ribosomal protein L13	P. falciparum	25.6456	24.6292	22.3448	22.3998	22.7358	NaN	24.6292	22.3998	4.68939	51.292	31	8	8	5	4	3	4	0	yes
PF3D7_1309100	Q8IEM3	60S ribosomal protein L24, putative	P. falciparum	24.4541	21.5476	21.0614	19.3876	20.097	NaN	21.5476	19.3876	4.46915	18.354	7	2	2	1	1	1	1	0	yes
PF3D7_1006200	Q8IJX8	DNA/RNA-binding protein Alba 3	P. falciparum	24.5727	23.7794	22.337	21.7092	22.9442	18.0109	23.7794	21.7092	4.19945	37.88	13	4	4	2	2	2	3	1	yes
PF3D7_0501600	Q8I484	Rhoptry-associated protein 2	P. falciparum	25.2041	24.866	23.6492	22.8896	23.5879	19.6965	24.866	22.8896	3.9351	323.31	70	14	12	9	6	5	8	2	yes
PF3D7_0929400	C0H571	High molecular weight rhoptry protein 2	P. falciparum	24.1738	23.1131	22.1185	21.3742	21.1664	19.6121	23.1131	21.1664	3.85492	323.31	119	39	32	15	14	8	8	6	yes
PF3D7_1104400	Q8IIV8	Thioredoxin-like mero protein	P. falciparum	21.7058	20.8405	20.2463	18.9216	20.1314	NaN	20.8405	18.9216	3.78135	12.219	5	2	1	1	2	1	1	0	yes
PF3D7_0507100	Q8I431	60S ribosomal protein L4	P. falciparum	24.1434	23.8682	22.7919	22.0499	21.9679	19.7853	23.8682	21.9679	3.73291	93.071	27	7	5	4	4	3	4	2	yes
PF3D7_1222300	Q8I0V4	Endoplasmin, putative	P. falciparum	23.3901	21.6462	22.7743	19.4264	21.6694	20.9379	22.7743	20.9379	3.57118	323.31	65	22	14	3	14	3	10	8	yes
PF3D7_1105100	Q8IIV1	Histone H2B	P. falciparum	28.2827	27.7028	25.82	26.0679	25.8705	24.0398	27.7028	25.8705	3.56104	161.23	84	7	7	7	7	7	6	5	yes
PF3D7_1408600	Q8IM10	40S ribosomal protein S8	P. falciparum	25.9823	24.6919	24.8816	23.1667	23.0776	22.2056	24.8816	23.0776	3.49187	53.762	33	5	5	5	4	3	4	2	yes
PF3D7_1410400	Q8ILZ1	Rhoptry-associated protein 1	P. falciparum	25.8998	25.7502	24.8953	23.9653	24.3629	23.1622	25.7502	23.9653	3.44595	323.31	189	25	22	20	17	14	15	12	yes
PF3D7_0317600	O77381	40S ribosomal protein S11, putative	P. falciparum	23.1632	22.5255	22.909	21.159	21.58	20.2544	22.909	21.159	3.36359	24.469	26	3	3	1	1	1	1	1	yes
PF3D7_0202000	Q9TY99	Knob-associated histidine-rich protein	P. falciparum	21.5771	21.6986	21.3178	20.1922	19.8778	18.4642	21.5771	19.8778	3.24743	70.164	29	6	5	5	3	3	2	2	yes
PF3D7_1424400	Q8ILL2	60S ribosomal protein L7a	P. falciparum	22.9046	21.7494	23.0722	NaN	21.337	21.2445	22.9046	21.2445	3.16038	7.9338	6	1	1	1	1	0	1	1	yes
PF3D7_1248700	Q8I4U7	Uncharacterized protein	P. falciparum	19.5892	18.6913	18.8828	17.9236	17.2331	13.9741	18.8828	17.2331	3.13768	113.49	13	3	3	2	2	2	1	1	yes
PF3D7_1202900	Q8I616	High mobility group protein B1	P. falciparum	22.7504	22.4883	21.532	21.4625	NaN	20.8525	22.4883	20.8525	3.1076	11.148	5	2	1	1	1	1	1	1	yes
PF3D7_1027300	Q8IJD0	Peroxiredoxin (EC 1.11.1.15)	P. falciparum	25.7558	25.9256	23.6808	24.1727	24.4742	22.5838	25.7558	24.1727	2.99613	250.07	67	9	6	7	3	6	7	3	yes
PF3D7_1347500	A0A5K1K8Y8	DNA/RNA-binding protein Alba 4	P. falciparum	25.035	23.0425	22.018	21.463	21.4911	20.3036	23.0425	21.463	2.98866	130.29	27	4	4	3	2	2	2	2	yes
PF3D7_0206800	A0A143ZX41	Merozoite surface antigen 2	P. falciparum	22.3179	22.8618	23.6049	21.3111	21.1062	21.5374	22.8618	21.3111	2.92959	282.84	44	6	4	4	5	3	2	4	yes
PF3D7_0708400	Q8IC05	Heat shock protein 90	P. falciparum	22.8979	22.0713	22.0436	20.5308	20.7195	20.4051	22.0713	20.5308	2.90895	44.593	9	5	4	2	2	1	2	1	yes
PF3D7_1235700;P06576	PF3D7_1235700;P06576	ATP synthase subunit beta, mitochondrial	P. falciparum	21.2794	23.1502	19.1861	19.7195	20.0263	19.7739	21.2794	19.7739	2.83923	22.096	7	4	3	4	1	1	1	1	yes
PF3D7_0917900	Q8I2X4	Heat shock protein 70	P. falciparum	26.8662	26.2792	25.6663	24.8317	24.3251	24.8466	26.2792	24.8317	2.72735	323.31	217	23	17	14	16	11	10	15	yes
PF3D7_1462800	Q8IKK7	Glyceraldehyde-3-phosphate dehydrogenase (EC 1.2.1.12)	P. falciparum	23.9823	23.3495	23.1643	22.027	22.1068	19.3374	23.3495	22.027	2.50099	116.97	37	8	5	3	5	3	4	1	yes
PF3D7_1015900	A0A143ZZ61	Enolase (EC 4.2.1.11)	P. falciparum	19.6877	NaN	20.5475	NaN	20.0903	18.3972	19.6877	18.3972	2.44613	82.963	11	7	1	1	5	0	3	1	yes
PF3D7_1460300	C6S3J6	60S ribosomal protein L29	P. falciparum	31.5544	30.4229	29.2874	29.8389	29.2408	27.8427	30.4229	29.2408	2.26907	56.302	104	4	4	4	4	4	4	3	yes
PF3D7_0930300	Q8I0U8	Merozoite surface protein 1	P. falciparum	24.2279	23.1462	23.508	22.3645	22.5605	22.0667	23.508	22.3645	2.20916	323.31	164	34	26	16	23	13	16	17	yes
PF3D7_1342000	Q8IDR9	40S ribosomal protein S6	P. falciparum	26.1305	26.9783	25.064	24.9985	25.1899	23.0139	26.1305	24.9985	2.19162	323.31	76	10	5	7	5	7	4	3	yes
PF3D7_0207600	Q9TY95	Serine-repeat antigen 5	P. falciparum	23.0444	23.9291	21.8902	22.3463	21.9749	20.9115	23.0444	21.9749	2.09871	323.31	73	18	11	6	8	9	9	6	no
PF3D7_0817900	Q8IB14	High mobility group protein B2	P. falciparum	28.4399	27.8461	26.6078	26.7922	27.7684	24.4778	27.8461	26.7922	2.07613	143.11	20	2	2	2	2	2	2	2	yes
PF3D7_1136300	Q8II01	Tudor staphylococcal nuclease (EC 3.1.31.1)	P. falciparum	17.4965	17.575	17.21	16.4927	16.6239	15.2189	17.4965	16.4927	2.00527	17.85	9	3	2	1	1	1	1	1	yes
PF3D7_1015600	Q8IJN9	Heat shock protein 60	P. falciparum	17.4198	NaN	18.5289	16.5594	NaN	16.5171	17.4198	16.5171	1.86956	43.841	8	4	1	0	2	1	0	1	yes
PF3D7_1224300	Q8I5H4	Polyadenylate-binding protein (PABP)	P. falciparum	21.4879	19.0441	20.1719	19.3194	19.7327	19.2055	20.1719	19.3194	1.80563	36.126	9	6	4	1	2	1	2	1	yes
PF3D7_0813900	Q8IAX5	40S ribosomal protein S16, putative	P. falciparum	22.4975	NaN	20.156	19.3456	21.8242	18.543	20.156	19.3456	1.7537	12.705	12	2	2	1	2	2	2	2	yes
PF3D7_1364100	A0A5K1K931	6-cysteine protein	P. falciparum	19.4849	19.7562	18.7142	18.7031	18.9232	16.306	19.4849	18.7031	1.71927	27.669	15	4	3	2	2	2	3	1	no
PF3D7_1365900;PF3D7_1211800	Q8ID50	Ubiquitin-60S ribosomal protein L40	P. falciparum	26.0338	25.4084	25.4403	24.6706	25.4537	23.624	25.4403	24.6706	1.70492	81.557	3	2	2	2	2	2	2	1	yes
PF3D7_0918000	Q8I2X3	Glideosome-associated protein 50 (EC 3.1.3.2)	P. falciparum	22.2324	21.6665	21.7032	20.94	21.3932	20.3111	21.7032	20.94	1.69725	42.026	10	5	2	1	4	2	2	2	yes
PF3D7_1471100	Q8IKC8	Exported protein 2	P. falciparum	19.1918	NaN	19.5622	18.5259	18.4781	NaN	19.1918	18.4781	1.64	10.839	2	2	1	0	2	2	1	0	yes
PF3D7_1437900	Q8IL88	HSP40, subfamily A	P. falciparum	20.2202	NaN	18.5631	NaN	17.8538	18.2012	18.5631	17.8538	1.63501	21.85	7	3	1	0	1	0	1	2	yes
PF3D7_1426000	Q8ILK3	60S ribosomal protein L21	P. falciparum	25.7828	25.8725	25.4446	25.2984	26.0188	25.1132	25.7828	25.2984	1.399	218.58	27	3	3	3	2	3	2	2	yes
PF3D7_0827900	C0H4Y6	Protein disulfide-isomerase (EC 5.3.4.1)	P. falciparum	22.7573	23.0693	22.987	22.5817	22.7042	21.7828	22.987	22.5817	1.32436	110.53	37	6	4	2	4	3	3	3	yes
PF3D7_0217800	O96258	40S ribosomal protein S26	P. falciparum	23.479	23.4896	23.1817	23.1177	23.1887	21.5082	23.479	23.1177	1.28458	19.117	9	3	3	1	3	2	2	1	yes
PF3D7_0516200	A0A5K1K925	40S ribosomal protein S11	P. falciparum	25.0035	24.4308	24.332	24.2252	24.0833	23.2968	24.4308	24.0833	1.27235	160.16	30	5	4	3	3	3	3	3	yes
PF3D7_1323400	Q8IE82	60S ribosomal protein L23	P. falciparum	25.598	23.8746	23.4174	23.8737	23.6782	NaN	23.8746	23.6782	1.14584	32.469	24	2	2	1	2	2	2	0	yes
PF3D7_0107000	Q8I272	Centrin-1	P. falciparum	21.7656	NaN	NaN	NaN	NaN	NaN	NaN	NaN	NaN	54.683	2	1	1	0	0	0	0	0	no
PF3D7_0612100	C6KSW5	Eukaryotic translation initiation factor 3 subunit L (eIF3l)	P. falciparum	19.1476	NaN	NaN	NaN	NaN	NaN	NaN	NaN	NaN	13.282	1	1	1	0	0	0	0	0	no
PF3D7_0626800	C6KTA4	Pyruvate kinase (EC 2.7.1.40)	P. falciparum	20.1531	NaN	NaN	NaN	NaN	NaN	NaN	NaN	NaN	69.444	7	3	1	0	0	0	0	0	no
PF3D7_0831600	A0A143ZVM1	Cytoadherence linked asexual protein 8	P. falciparum	NaN	NaN	16.1359	NaN	NaN	NaN	NaN	NaN	NaN	57.072	1	1	0	0	1	0	0	0	no
PF3D7_0903200	C0H516	Ras-related protein RAB7 (EC 3.6.5.2)	P. falciparum	20.4098	NaN	NaN	NaN	20.2852	NaN	NaN	NaN	NaN	11.98	4	2	2	0	1	0	1	0	no
PF3D7_0904800	Q8I3A1	Replication protein A1, small	P. falciparum	19.2841	NaN	NaN	NaN	NaN	NaN	NaN	NaN	NaN	11.684	2	2	2	0	0	0	0	0	no
PF3D7_1023600	Q8IJG9	DUF4200 domain-containing protein	P. falciparum	18.9751	NaN	NaN	NaN	19.8575	NaN	NaN	NaN	NaN	8.4432	3	1	1	0	0	0	1	0	no
PF3D7_1332600	Q8IE02	DNA-(Apurinic or apyrimidinic site) lyase 1, putative (EC 4.2.99.18)	P. falciparum	19.8124	NaN	NaN	NaN	18.139	NaN	NaN	NaN	NaN	10.569	3	1	1	0	0	0	1	0	no
PF3D7_1344200	C0H5H0	Endoplasmic reticulum chaperone GRP170	P. falciparum	NaN	NaN	16.2954	NaN	NaN	NaN	NaN	NaN	NaN	10.999	2	2	0	0	2	0	0	0	no
PF3D7_1405300	Q8IM41	Uncharacterized protein	P. falciparum	NaN	21.0423	NaN	NaN	NaN	NaN	NaN	NaN	NaN	6.4451	2	1	0	1	0	0	0	0	no
PF3D7_1451800	Q8IKV8	Sortilin	P. falciparum	NaN	NaN	19.9406	NaN	NaN	NaN	NaN	NaN	NaN	6.1794	1	1	0	0	1	0	0	0	no
PF3D7_0310400	O77361	TVN-junction protein 1	P. falciparum	16.0547	NaN	NaN	NaN	NaN	NaN	NaN	NaN	NaN	7.1247	1	1	1	0	0	0	0	0	yes
PF3D7_0401800	Q8I207	PRESAN domain-containing protein	P. falciparum	20.5723	NaN	NaN	19.0808	NaN	NaN	NaN	NaN	NaN	38.222	5	1	1	1	0	1	0	0	yes
PF3D7_0422400	Q8IFP2	40S ribosomal protein S19	P. falciparum	22.4292	NaN	NaN	NaN	NaN	NaN	NaN	NaN	NaN	30.431	10	2	2	1	1	1	1	1	yes
PF3D7_0501200	Q8I488	Parasite-infected erythrocyte surface protein	P. falciparum	NaN	17.4005	NaN	NaN	NaN	NaN	NaN	NaN	NaN	8.0281	1	1	0	1	0	0	0	0	yes
PF3D7_0503800	Q8I463	60S ribosomal protein L31	P. falciparum	22.5809	NaN	NaN	NaN	21.7011	NaN	NaN	NaN	NaN	6.2051	3	1	1	0	0	0	1	0	yes
PF3D7_0517000	Q8I3T8	60S ribosomal protein L12, putative	P. falciparum	NaN	NaN	20.3817	NaN	NaN	17.7135	NaN	NaN	NaN	12.891	2	2	1	0	1	0	0	1	yes
PF3D7_0520000	Q8I3R0	40S ribosomal protein S9, putative	P. falciparum	24.2847	NaN	NaN	NaN	NaN	19.1469	NaN	NaN	NaN	34.691	9	5	5	1	1	0	0	1	yes
PF3D7_0604100	C6KSN9	AP2 domain transcription factor	P. falciparum	17.2757	NaN	NaN	NaN	NaN	NaN	NaN	NaN	NaN	31.663	6	3	2	0	0	0	1	0	yes
PF3D7_0710700	Q8IBY3	Uncharacterized protein	P. falciparum	NaN	19.1622	NaN	NaN	NaN	NaN	NaN	NaN	NaN	46.148	2	1	0	1	1	0	0	0	yes
PF3D7_0719600	Q8IBQ6	60S ribosomal protein L11a, putative	P. falciparum	23.3917	NaN	NaN	NaN	NaN	NaN	NaN	NaN	NaN	12.433	4	2	1	0	1	0	1	0	yes
PF3D7_0731600	Q8I6Z1	Acyl-CoA synthetase (EC 6.2.1.3)	P. falciparum	19.6008	NaN	NaN	NaN	NaN	NaN	NaN	NaN	NaN	11.565	3	2	2	0	0	0	0	0	yes
PF3D7_1019400	Q8IJK8	60S ribosomal protein L30e, putative	P. falciparum	NaN	NaN	21.6067	NaN	NaN	NaN	NaN	NaN	NaN	8.0366	3	1	0	0	1	0	0	0	yes
PF3D7_1108600	Q8IIR7	Endoplasmic reticulum-resident calcium binding protein	P. falciparum	22.2289	NaN	NaN	NaN	NaN	NaN	NaN	NaN	NaN	59.801	7	4	3	0	0	0	0	0	yes
PF3D7_1130100	Q8II62	60S ribosomal protein L38	P. falciparum	23.6924	NaN	NaN	NaN	NaN	NaN	NaN	NaN	NaN	11.137	1	2	2	0	0	0	0	0	yes
PF3D7_1232100	Q8I0V3	60 kDa chaperonin	P. falciparum	NaN	NaN	18.8085	NaN	NaN	17.2862	NaN	NaN	NaN	28.214	13	4	1	0	3	0	1	1	yes
PF3D7_1302800	Q8IET7	40S ribosomal protein S7	P. falciparum	23.0923	NaN	NaN	NaN	NaN	NaN	NaN	NaN	NaN	49.784	3	2	2	0	0	0	0	0	yes
PF3D7_1325100	Q8IE67	Phosphoribosylpyrophosphate synthetase (EC 2.7.6.1)	P. falciparum	20.0944	NaN	NaN	NaN	NaN	NaN	NaN	NaN	NaN	18.371	3	3	2	0	0	0	0	0	yes
PF3D7_1331800	Q8IE09	60S ribosomal protein L23, putative	P. falciparum	21.3462	NaN	NaN	NaN	NaN	NaN	NaN	NaN	NaN	17.024	1	3	1	0	0	0	0	0	yes
PF3D7_1341200	Q8IDS6	60S ribosomal protein L18a	P. falciparum	24.2839	NaN	NaN	NaN	NaN	NaN	NaN	NaN	NaN	14.843	5	2	2	0	1	0	0	0	yes
PF3D7_1361800	A0A5K1K8J3	Glideosome-associated connector	P. falciparum	17.3576	NaN	NaN	NaN	NaN	NaN	NaN	NaN	NaN	6.3389	1	1	1	0	0	0	0	0	yes
PF3D7_1462300	Q8IKL1	GTP-binding protein, putative	P. falciparum	18.1851	NaN	NaN	NaN	NaN	NaN	NaN	NaN	NaN	22.745	3	3	3	0	0	0	0	0	yes
PF3D7_1473200	Q8IKA6	DnaJ protein, putative	P. falciparum	20.7157	NaN	NaN	NaN	NaN	NaN	NaN	NaN	NaN	57.931	4	2	2	0	0	0	0	0	yes
PF3D7_1142500	Q8IHU0	60S ribosomal protein L28	P. falciparum	21.7155	NaN	21.2331	21.5497	NaN	21.3021	NaN	21.3021	0.953299	34.601	9	1	1	0	1	1	0	1	yes
PF3D7_0617800	C6KT18	Histone H2A	P. falciparum	27.0281	NaN	22.0537	25.1424	22.5375	NaN	NaN	22.5375	0.715092	43.94	11	2	2	0	1	1	1	0	yes
PF3D7_1130200	Q8II61	60S acidic ribosomal protein P0	P. falciparum	22.8053	NaN	18.7851	20.1207	19.3392	20.4228	NaN	20.1207	0.396227	35.398	9	5	3	0	2	1	1	2	yes
PF3D7_0207400	O96163	Serine repeat antigen 7 (EC 3.4.22.-)	P. falciparum	20.8858	18.3375	21.3748	22.4812	22.9571	19.5513	NaN	22.4812	0.33093	6.3149	7	1	1	1	1	1	1	1	yes
PF3D7_0501500	Q8I485	Rhoptry-associated protein 3	P. falciparum	NaN	NaN	17.441	NaN	18.1342	16.3619	NaN	16.3619	NaN	19.402	3	3	2	0	1	0	1	1	yes
PF3D7_1108700	Q8IIR6	Heat shock protein J2	P. falciparum	NaN	NaN	17.4991	16.0248	16.9989	16.5124	NaN	16.5124	NaN	18.156	8	3	2	0	1	1	1	1	yes
PF3D7_0914700	Q8I305	Major facilitator superfamily-related transporter, putative	P. falciparum	NaN	NaN	18.9513	17.7225	18.1298	NaN	NaN	17.7225	NaN	23.848	6	2	2	0	2	1	1	1	no
PF3D7_0320700	Q9NFA0	Signal peptidase complex subunit 2	P. falciparum	19.0773	NaN	NaN	19.6089	18.6495	NaN	NaN	18.6495	NaN	11.197	1	2	2	0	0	1	1	0	no
PF3D7_1460700	Q8IKM5	60S ribosomal protein L27	P. falciparum	NaN	NaN	NaN	20.0683	20.7115	NaN	NaN	20.0683	NaN	6.6526	3	1	1	0	0	1	1	0	yes
PF3D7_1004000	Q8IJZ7	60S ribosomal protein L13, putative	P. falciparum	NaN	NaN	NaN	21.1768	21.3559	NaN	NaN	21.1768	NaN	24.126	2	2	1	0	0	1	1	0	yes
P68133;P68032;P63267;P62736	P68133;P68032;P63267;P62736	Actin, alpha skeletal muscle;Actin, alpha cardiac muscle 1;Actin, gamma-enteric smooth muscle;Actin, aortic smooth muscle	H. sapiens	22.5863	22.1433	20.44	NaN	NaN	NaN	22.1433	NaN	NaN	49.352	7	2	2	1	1	0	0	0	n/a
O15304	O15304	Apoptosis regulatory protein Siva	H. sapiens	20.2643	23.1735	NaN	20.7188	NaN	NaN	20.2643	NaN	NaN	6.517	3	1	1	1	0	1	0	0	n/a
P25705	P25705	ATP synthase subunit alpha, mitochondrial	H. sapiens	19.9409	22.2724	NaN	NaN	NaN	NaN	19.9409	NaN	NaN	6.2419	6	1	1	1	0	0	1	1	n/a
Q9Y2G1	Q9Y2G1	Myelin regulatory factor;Myelin regulatory factor, N-terminal;Myelin regulatory factor, C-terminal	H. sapiens	NaN	22.3617	19.8358	NaN	20.526	NaN	19.8358	NaN	NaN	8.2668	11	1	0	1	1	1	1	1	n/a
P63261	P63261	Actin, cytoplasmic 2;Actin, cytoplasmic 2, N-terminally processed	H. sapiens	NaN	20.5477	19.2268	NaN	NaN	NaN	19.2268	NaN	NaN	7.3037	3	1	0	1	1	0	0	1	n/a
Q08495	Q08495	Dematin	H. sapiens	19.5875	NaN	19.0629	NaN	NaN	NaN	19.0629	NaN	NaN	6.2445	3	1	1	0	1	0	0	0	n/a
O60333	O60333	Kinesin-like protein KIF1B	H. sapiens	18.7927	20.464	NaN	NaN	18.1457	NaN	18.7927	NaN	NaN	6.1818	1	1	1	1	0	0	1	0	n/a
P14923	P14923	Junction plakoglobin	H. sapiens	NaN	21.7511	16.8521	NaN	NaN	NaN	16.8521	NaN	NaN	56.935	10	7	1	6	1	0	0	0	n/a
P08133	P08133	Annexin A6	H. sapiens	16.5747	19.7472	15.6968	NaN	NaN	15.7563	16.5747	NaN	NaN	10.857	2	2	1	1	2	0	0	1	n/a
P02745	P02745	Complement C1q subcomponent subunit A	H. sapiens	23.4907	23.223	20.4871	22.4029	18.458	NaN	23.223	18.458	27.1899	12.738	2	2	2	2	1	2	1	0	n/a
P11277	P11277	Spectrin beta chain, erythrocytic	H. sapiens	27.0655	26.302	25.1576	21.6867	22.2275	21.2516	26.302	21.6867	24.51	323.31	761	125	122	82	72	24	32	20	n/a
P60709	P60709	Actin, cytoplasmic 1;Actin, cytoplasmic 1, N-terminally processed	H. sapiens	27.4016	27.284	25.2651	22.9338	24.164	21.9014	27.284	22.9338	20.3958	323.31	162	17	15	16	14	4	7	4	n/a
P02549	P02549	Spectrin alpha chain, erythrocytic 1	H. sapiens	27.2849	26.5147	25.3853	22.2955	22.3454	21.3377	26.5147	22.2955	18.6254	323.31	798	140	128	91	84	31	30	24	n/a
P16157	P16157	Ankyrin-1	H. sapiens	26.4587	25.9875	25.0611	22.0216	23.0908	21.0825	25.9875	22.0216	15.6263	323.31	316	65	58	36	39	14	20	10	n/a
P11171	P11171	Protein 4.1	H. sapiens	24.5384	24.3626	21.7574	20.5852	20.4472	21.0349	24.3626	20.5852	13.7123	181.5	37	15	11	9	9	3	2	3	n/a
P27105	P27105	Erythrocyte band 7 integral membrane protein	H. sapiens	25.4054	24.5577	23.8243	22.6029	20.9411	18.757	24.5577	20.9411	12.2661	101.64	30	9	9	7	6	4	2	1	n/a
P11166	P11166	Solute carrier family 2, facilitated glucose transporter member 1	H. sapiens	24.6697	24.1469	19.0766	22.0127	19.2336	20.6397	24.1469	20.6397	11.3703	100.71	20	4	3	3	4	2	3	2	n/a
P16452	P16452	Erythrocyte membrane protein band 4.2	H. sapiens	23.6025	23.3269	21.7731	21.0323	21.0329	20.2904	23.3269	21.0323	4.90618	220.19	48	10	9	5	4	3	3	3	n/a
P02730	P02730	Band 3 anion transport protein	H. sapiens	27.9277	27.3714	26.8576	25.4173	25.7338	25.0678	27.3714	25.4173	3.87474	323.31	323	26	23	21	20	18	17	17	n/a
P62987;P62979;P0CG47;P0CG48	P62987;P62979;P0CG47;P0CG48	Ubiquitin-60S ribosomal protein L40;Ubiquitin;60S ribosomal protein L40;Ubiquitin-40S ribosomal protein S27a;Ubiquitin;40S ribosomal protein S27a;Polyubiquitin-B;Ubiquitin;Polyubiquitin-C;Ubiquitin	H. sapiens	24.2019	24.3881	22.9342	22.2808	23.5193	21.7412	24.2019	22.2808	3.78712	22.689	8	1	1	1	1	1	1	1	n/a
Q14254	Q14254	Flotillin-2	H. sapiens	23.4811	21.7942	21.0407	19.9894	19.3242	20.1901	21.7942	19.9894	3.49381	82.615	30	11	10	3	4	2	1	3	n/a
Q8NEV9	Q8NEV9	Interleukin-27 subunit alpha	H. sapiens	25.5853	25.3004	23.6101	24.0089	23.6751	20.7344	25.3004	23.6751	3.08506	6.1863	13	1	1	1	1	1	1	1	n/a
P01860	P01860	Ig gamma-3 chain C region	H. sapiens	21.783	21.4146	21.633	20.1544	22.1797	17.1338	21.633	20.1544	2.78678	6.7676	6	1	1	1	1	1	1	1	n/a
Q5SRE5	Q5SRE5	Nucleoporin NUP188 homolog	H. sapiens	20.5112	20.9034	18.7542	19.2686	19.9627	16.2493	20.5112	19.2686	2.36625	10.847	1	2	1	1	1	1	2	1	n/a
P06702	P06702	Protein S100-A9	H. sapiens	21.5254	25.9051	18.175	20.7928	20.3044	NaN	21.5254	20.3044	2.33108	33.294	16	2	2	2	1	2	1	0	n/a
Q08554	Q08554	Desmocollin-1	H. sapiens	18.2364	17.5067	NaN	18.13	16.3479	16.2147	17.5067	16.3479	2.23272	20.443	9	2	1	2	2	1	2	1	n/a
P23435	P23435	Cerebellin-1;Cerebellin;[des-Ser1]-cerebellin	H. sapiens	24.5745	24.2656	21.9903	23.1611	24.4735	19.0931	24.2656	23.1611	2.15024	8.4928	1	1	1	1	1	1	1	1	n/a
O75955	O75955	Flotillin-1	H. sapiens	24.2619	22.6502	22.037	21.5884	22.5031	20.2699	22.6502	21.5884	2.08753	181.48	64	19	16	8	9	7	12	6	n/a
P02746	P02746	Complement C1q subcomponent subunit B	H. sapiens	23.7532	22.7843	21.9983	21.7258	23.2454	21.7737	22.7843	21.7737	2.01475	9.5583	19	1	1	1	1	1	1	1	n/a
Q8IYT2	Q8IYT2	Cap-specific mRNA (nucleoside-2-O-)-methyltransferase 2	H. sapiens	24.6522	22.3196	23.267	20.8078	23.0053	22.6841	23.267	22.6841	1.49786	6.273	10	1	1	1	1	1	1	1	n/a
P04406	P04406	Glyceraldehyde-3-phosphate dehydrogenase	H. sapiens	21.0498	22.8093	20.3808	21.1398	20.4775	19.4962	21.0498	20.4775	1.48689	57.599	9	4	1	3	1	1	1	1	n/a
A2NJV5;A0A0A0MRZ7;A0A075B6S2	A2NJV5;A0A0A0MRZ7;A0A075B6S2		H. sapiens	22.8299	22.7535	22.5508	23.9594	22.277	20.6146	22.7535	22.277	1.39136	17.504	6	1	1	1	1	1	1	1	n/a
Q02413	Q02413	Desmoglein-1	H. sapiens	17.2178	18.1469	NaN	16.7769	17.4993	NaN	17.2178	16.7769	1.35745	12.589	6	2	1	1	0	2	1	1	n/a
P68871;P02042	P68871;P02042	Hemoglobin subunit beta;LVV-hemorphin-7;Spinorphin;Hemoglobin subunit delta	H. sapiens	25.5101	24.9799	24.4522	24.8362	24.5614	24.2535	24.9799	24.5614	1.33654	197.81	34	6	5	3	4	4	3	4	n/a
P69905	P69905	Hemoglobin subunit alpha	H. sapiens	24.815	23.4124	22.4734	23.1723	23.7206	20.0607	23.4124	23.1723	1.18107	25.905	25	4	4	3	2	3	2	2	n/a
A0A0A0MS14	A0A0A0MS14	Immunoglobulin heavy variable 1-45	H. sapiens	25.1806	24.5702	23.6363	24.4761	24.3879	22.4638	24.5702	24.3879	1.13469	123.9	22	1	1	1	1	1	1	1	n/a
A8K2U0	A8K2U0	Alpha-2-macroglobulin-like protein 1	H. sapiens	NaN	17.4091	NaN	NaN	NaN	NaN	NaN	NaN	NaN	7.5335	1	1	0	1	0	0	0	0	n/a
O75874	O75874	Isocitrate dehydrogenase [NADP] cytoplasmic	H. sapiens	NaN	19.6681	NaN	NaN	NaN	NaN	NaN	NaN	NaN	6.5065	1	1	0	1	0	0	0	0	n/a
P01764	P01764	Ig heavy chain V-III region 23	H. sapiens	NaN	NaN	NaN	NaN	NaN	19.5746	NaN	NaN	NaN	10.31	3	1	0	0	0	0	0	1	n/a
P15924	P15924	Desmoplakin	H. sapiens	NaN	16.5985	NaN	12.9884	NaN	NaN	NaN	NaN	NaN	42.362	3	3	0	3	0	1	0	0	n/a
P28289	P28289	Tropomodulin-1	H. sapiens	22.1165	NaN	NaN	NaN	NaN	NaN	NaN	NaN	NaN	37.228	8	4	3	0	2	0	0	0	n/a
P35611	P35611	Alpha-adducin	H. sapiens	20.0604	NaN	NaN	NaN	NaN	NaN	NaN	NaN	NaN	6.9098	4	1	1	0	1	0	0	0	n/a
P48594;P29508	P48594;P29508	Serpin B4;Serpin B3	H. sapiens	NaN	20.5197	NaN	NaN	NaN	NaN	NaN	NaN	NaN	12.09	2	2	1	1	0	0	0	0	n/a
Q08188	Q08188	Protein-glutamine gamma-glutamyltransferase E;Protein-glutamine gamma-glutamyltransferase E 50 kDa catalytic chain;Protein-glutamine gamma-glutamyltransferase E 27 kDa non-catalytic chain	H. sapiens	NaN	NaN	NaN	18.7682	NaN	NaN	NaN	NaN	NaN	45.316	3	1	0	1	0	1	0	0	n/a
Q6UWP8	Q6UWP8	Suprabasin	H. sapiens	NaN	19.4782	NaN	NaN	NaN	NaN	NaN	NaN	NaN	6.4774	2	1	0	1	0	0	0	0	n/a
Q8IZJ3	Q8IZJ3	C3 and PZP-like alpha-2-macroglobulin domain-containing protein 8	H. sapiens	NaN	18.9085	NaN	NaN	NaN	NaN	NaN	NaN	NaN	6.1902	1	1	0	1	0	0	0	0	n/a
Q96KJ4	Q96KJ4	Mesothelin-like protein	H. sapiens	23.2713	24.1817	22.1809	23.3215	23.4098	22.157	23.2713	23.3215	0.965802	6.3308	10	1	1	1	1	1	1	1	n/a
P06312	P06312	Ig kappa chain V-IV region	H. sapiens	26.4809	25.767	25.3591	25.8963	26.4173	24.0072	25.767	25.8963	0.914275	7.8979	41	1	1	1	1	1	1	1	n/a
P01859	P01859	Ig gamma-2 chain C region	H. sapiens	23.1283	23.1849	22.6462	23.3628	23.3786	22.2441	23.1283	23.3628	0.84998	13.59	24	1	1	1	1	1	1	1	n/a
O43897	O43897	Tolloid-like protein 1	H. sapiens	20.2896	NaN	19.6859	20.3175	20.1539	18.7187	19.6859	20.1539	0.722966	10.849	10	2	1	0	1	1	1	1	n/a
B2RTY4	B2RTY4	Unconventional myosin-IXa	H. sapiens	20.1583	18.6112	18.4516	19.5339	18.4928	19.1492	18.6112	19.1492	0.688725	11.795	10	2	2	2	2	1	2	1	n/a
Q8IZY2	Q8IZY2	ATP-binding cassette sub-family A member 7	H. sapiens	17.3869	23.037	18.7254	19.5094	19.9776	19.4278	18.7254	19.5094	0.580754	10.941	2	2	2	1	1	2	1	1	n/a
P01024	P01024	Complement C3;Complement C3 beta chain;C3-beta-c;Complement C3 alpha chain;C3a anaphylatoxin;Acylation stimulating protein;Complement C3b alpha chain;Complement C3c alpha chain fragment 1;Complement C3dg fragment;Complement C3g fragment;Complement C3d fragment;Complement C3f fragment;Complement C3c alpha chain fragment 2	H. sapiens	17.2139	NaN	NaN	17.849	18.9217	NaN	NaN	17.849	NaN	11.524	3	2	1	0	0	1	1	0	n/a
Q6NYC1	Q6NYC1	Bifunctional arginine demethylase and lysyl-hydroxylase JMJD6	H. sapiens	NaN	NaN	NaN	21.7938	19.9057	18.883	NaN	19.9057	NaN	11.716	7	2	0	0	0	1	1	1	n/a
P01876	P01876	Ig alpha-1 chain C region	H. sapiens	NaN	NaN	NaN	20.0755	20.7226	NaN	NaN	20.0755	NaN	6.8265	2	1	0	0	0	1	1	0	n/a
Q9H944	Q9H944	Mediator of RNA polymerase II transcription subunit 20	H. sapiens	23.462	NaN	NaN	22.2517	NaN	21.2553	NaN	21.2553	NaN	6.5001	2	1	1	1	0	1	0	1	n/a
P05109	P05109	Protein S100-A8;Protein S100-A8, N-terminally processed	H. sapiens	NaN	25.2828	NaN	22.1398	21.3878	NaN	NaN	21.3878	NaN	37.4	5	2	0	2	0	1	1	0	n/a
